# Supplementary material for: A Humanized CB1R Yeast Biosensor Enables Facile Screening of Cannabinoid Compounds
Source: Int J Mol Sci. 2024 May 31;25(11):6060. doi: 10.3390/ijms25116060 (PMC11173002; doi:10.3390/ijms25116060)
Supplement: Supplementary file 1 [file ijms-25-06060-s001.zip › Supplementary Table S1.xlsx]

## Sheet: Plasmids
Plasmid name	Description	Resistance	Yeast Marker
EG.YTK.BB.38 (2micron His backbone)	pYTK008 - pYTK047 - pYTK073 - pYTK076 - pYTK082 - pYTK084	Kan	Histidine
EG.YTK.BB.37 (2micron Ura backbone)	pYTK008 - pYTK047 - pYTK073 - pYTK074 - pYTK082 - pYTK084	Kan	Uracil
Receptor plasmids	pCCW12_2-3a_ATG + Receptor Type 3b + pYTK056 + EG.YTK.BB.38	Kan	Histidine
HsCB1R	pCCW12_2-3a + HsCB1R + pYTK056 + EG.YTK.BB.38	Kan	Histidine
HsΔ89CB1R	pCCW12_2-3a + HsΔ89CB1R + pYTK056 + EG.YTK.BB.38	Kan	Histidine
HsSynPrepro-CB1R	pYTK010 + Syn-prepro + HsCB1R + pYTK056 + EG.YTK.BB.38	Kan	Histidine
HsSynPrepro-Δ89CB1R	pYTK010 + Syn-prepro + HsCB1R + pYTK056 + EG.YTK.BB.38	Kan	Histidine

## Sheet: Parts
Name	Description	Part Type	Part Sequence
pCCW12_2-3a_ATG	Receptor promoter	2-3a *custom	GCATCGTCTCATCGGTCTCAAACGCACCCATGAACCACACGGTTAGTCCAAAAGGGGCAGTTCAGATTCCAGATGCGGGAATTAGCTTGCTGCCACCCTCACCTCACTAACGCTGCGGTGTGCGGATACTTCATGCTATTTATAGACGCGCGTGTCGGAATCAGCACGCGCAAGAACCAAATGGGAAAATCGGAATGGGTCCAGAACTGCTTTGAGTGCTGGCTATTGGCGTCTGATTTCCGTTTTGGGAATCCTTTGCCGCGCGCCCCTCTCAAAACTCCGCACAAGTCCCAGAAAGCGGGAAAGAAATAAAACGCCACCAAAAAAAAAAAAATAAAAGCCAATCCTCGAAGCGTGGGTGGTAGGCCCTGGATTATCCCGTACAAGTATTTCTCAGGA…
pCCW12_2-3a	Receptor promoter	2-3a *custom	GCATCGTCTCATCGGTCTCAAACGCACCCATGAACCACACGGTTAGTCCAAAAGGGGCAGTTCAGATTCCAGATGCGGGAATTAGCTTGCTGCCACCCTCACCTCACTAACGCTGCGGTGTGCGGATACTTCATGCTATTTATAGACGCGCGTGTCGGAATCAGCACGCGCAAGAACCAAATGGGAAAATCGGAATGGGTCCAGAACTGCTTTGAGTGCTGGCTATTGGCGTCTGATTTCCGTTTTGGGAATCCTTTGCCGCGCGCCCCTCTCAAAACTCCGCACAAGTCCCAGAAAGCGGGAAAGAAATAAAACGCCACCAAAAAAAAAAAAATAAAAGCCAATCCTCGAAGCGTGGGTGGTAGGCCCTGGATTATCCCGTACAAGTATTTCTCAGGA…
Syn-prepro	leader	3a	GCATCGTCTCATCGGTCTCATATGAAGGTTTTGATTGTCTTGTTGGCTATCTTCGCTGCTTTGCCATTGGCTCTAGCTCAACCGGTTATTTCTACTACCGTCGGTTCCGCTGCAGAAGGCTCTTTGGACAAGAGAGGTTCTTGAGACCTGAGACGGCAT
HsCB1R	Receptor	3b	GCATCGTCTCATCGGTCTCATTCTATGAAGTCCATCCTTGACGGGTTGGCAGACACAACCTTTAGGACAATTACGACAGATCTATTGTATGTTGGAAGTAATGACATCCAATATGAAGATATCAAAGGCGATATGGCAAGCAAACTGGGATACTTCCCTCAAAAGTTTCCCTTAACATCCTTTCGTGGATCCCCGTTTCAAGAGAAAATGACTGCTGGAGACAACCCACAATTAGTACCCGCTGATCAAGTTAACATCACGGAGTTCTACAACAAATCACTTAGCTCTTTCAAAGAAAACGAGGAGAATATTCAGTGTGGTGAGAACTTCATGGACATTGAATGTTTCATGGTCCTAAACCCATCACAGCAATTGGCTATAGCTGTGCTTTCTCTTACA…
Hsd89CB1R	Receptor	3b	GCATCGTCTCATCGGTCTCATTCTAAAGAAAACGAGGAGAATATTCAGTGTGGTGAGAACTTCATGGACATTGAATGTTTCATGGTCCTAAACCCATCACAGCAATTGGCTATAGCTGTGCTTTCTCTTACATTGGGCACTTTTACAGTTCTTGAAAACCTGTTAGTTTTATGTGTAATATTGCACTCCAGATCCTTGAGATGCAGGCCATCATATCATTTTATCGGTTCTTTAGCCGTCGCCGACTTATTAGGCTCCGTTATATTCGTCTACAGTTTTATCGATTTCCATGTTTTCCACAGAAAAGACTCTAGAAACGTTTTCCTTTTTAAGTTGGGAGGGGTAACTGCAAGCTTTACAGCTAGCGTGGGATCCCTTTTTCTTACGGCAATCGATAGG…
HsCB2R	Receptor	3b	GAAGAATGTTGGGTCACGGAAATTGCTAACGGAAGTAAAGATGGGCTGGATTCAAATCCAATGAAAGATTACATGATACTGTCAGGACCACAAAAAACTGCCGTTGCAGTGTTATGCACCCTATTGGGATTATTATCAGCTTTAGAAAATGTCGCCGTGCTATATTTGATCCTTTCATCCCATCAATTAAGAAGAAAACCAAGTTATCTATTTATTGGTTCTCTTGCGGGAGCAGACTTCTTGGCATCTGTCGTTTTTGCATGTTCCTTCGTCAATTTTCATGTCTTTCATGGTGTTGATAGTAAGGCCGTTTTCCTTTTAAAGATAGGCTCTGTTACAATGACTTTTACCGCGTCTGTCGGTTCTTTGTTATTGACTGCGATAGATAGGTACCTGTGT…

## Sheet: Yeast strains
Strain	Description	Genotype	Source
JG00-2.0	GPCR signaling strain (Gpa1 G-alpha)	BY4741 fig1Δ::ZsGreen1 gal2Δ sst2Δ ste2Δ far1Δ	J. D. Gollihar, “Methods in protein engineering and screening : from rational design to directed evolution and beyond.” (2017) https:/doi.org/10.15781/T2WD3QH4R (April 8, 2022).
JG05-2.0	GPCR signaling strain (Gαi3 G-alpha)	BY4741 fig1Δ::ZsGreen1 gal2Δ sst2Δ ste2Δ far1Δ GPA1(468-472Δ)-GNAI3(350-354)	""
ST02	GPCR signaling strain (Gαi3 G-alpha)	BY4741 fig1Δ::ZsGreen1 gal2Δ sst2Δ ste2Δ far1Δ GPA1(468-472Δ)-GNAI3(350-354) erg5∆::TDH3pr-Dr.DHCR7 erg6∆::CCW12pr-Dr.DHCR24
ST14	GPCR signaling strain (Gαi3 G-alpha)	BY4741 fig1Δ::ZsGreen1 gal2Δ sst2Δ ste2Δ far1Δ GPA1(468-472Δ)-GNAI3(350-354) erg5∆::Hs.DHCR24, erg6∆::Hs.DHCR7, erg3∆::Hs.SC5DL, erg2∆::Hs.EBP, LEU2::TDH3pr-Hs.DHCR24, ALD6pr-Hs.EBP, PAB1pr-Hs.SC5DL
ST12	GPCR signaling strain (Gαi3 G-alpha)	BY4741 fig1Δ::ZsGreen1 gal2Δ sst2Δ ste2Δ far1Δ GPA1(468-472Δ)-GNAI3(350-354) erg5∆::Hs.DHCR24, erg6∆::Hs.DHCR7, erg3∆::Hs.SC5DL, erg2∆::Hs.EBP, LEU2::HTB2pr-Hs.DHCR24, SAC6pr-Hs.EBP
ST15	GPCR signaling strain (Gαi3 G-alpha)	BY4741 fig1Δ::ZsGreen1 gal2Δ sst2Δ ste2Δ far1Δ GPA1(468-472Δ)-GNAI3(350-354) erg5∆::Hs.DHCR24, erg6∆::Hs.DHCR7, erg3∆::Hs.SC5DL, erg2∆::Hs.EBP, LEU2::TDH3pr-Hs.DHCR24
ST10	GPCR signaling strain (Gαi3 G-alpha)	BY4741 fig1Δ::ZsGreen1 gal2Δ sst2Δ ste2Δ far1Δ GPA1(468-472Δ)-GNAI3(350-354) erg5∆::Hs.DHCR24, erg6∆::Hs.DHCR7, erg3∆::Hs.SC5DL, erg2∆::Hs.EBP, LEU2::HTB2pr-Hs.DHCR24
ST03	GPCR signaling strain (Gαi3 G-alpha)	BY4741 fig1Δ::ZsGreen1 gal2Δ sst2Δ ste2Δ far1Δ GPA1(468-472Δ)-GNAI3(350-354) erg5∆::Hs.DHCR24, erg6∆::Hs.DHCR7, erg3∆::Hs.SC5DL, erg2∆::Hs.EBP, LEU2::POP6pr-Hs.DHCR24, ALD6pr-Hs.EBP, HHF2pr-Hs.SC5DL
ST07	GPCR signaling strain (Gαi3 G-alpha)	BY4741 fig1Δ::ZsGreen1 gal2Δ sst2Δ ste2Δ far1Δ GPA1(468-472Δ)-GNAI3(350-354) erg5∆::Hs.DHCR24, erg6∆::Hs.DHCR7, erg3∆::Hs.SC5DL, erg2∆::Hs.EBP, LEU2::POP6pr-Hs.DHCR24, SAC6pr-Hs.EBP, RAD27pr-Hs.SC5DL
ST06	GPCR signaling strain (Gαi3 G-alpha)	BY4741 fig1Δ::ZsGreen1 gal2Δ sst2Δ ste2Δ far1Δ GPA1(468-472Δ)-GNAI3(350-354) erg5∆::Hs.DHCR24, erg6∆::Hs.DHCR7, erg3∆::Hs.SC5DL, erg2∆::Hs.EBP, LEU2::POP6pr-Hs.DHCR24
ST05	GPCR signaling strain (Gαi3 G-alpha)	BY4741 fig1Δ::ZsGreen1 gal2Δ sst2Δ ste2Δ far1Δ GPA1(468-472Δ)-GNAI3(350-354) erg5∆::Hs.DHCR24, erg6∆::Hs.DHCR7, erg3∆::Hs.SC5DL, erg2∆::Hs.EBP, LEU2::HHF2pr-Hs.SC5DL
ST08	GPCR signaling strain (Gαi3 G-alpha)	BY4741 fig1Δ::ZsGreen1 gal2Δ sst2Δ ste2Δ far1Δ GPA1(468-472Δ)-GNAI3(350-354) erg5∆::Hs.DHCR24, erg6∆::Hs.DHCR7, erg3∆::Hs.SC5DL, erg2∆::Hs.EBP, LEU2::PAB1pr-Hs.SC5DL
ST04	GPCR signaling strain (Gαi3 G-alpha)	BY4741 fig1Δ::ZsGreen1 gal2Δ sst2Δ ste2Δ far1Δ GPA1(468-472Δ)-GNAI3(350-354) erg5∆::Hs.DHCR24, erg6∆::Hs.DHCR7, erg3∆::Hs.SC5DL, erg2∆::Hs.EBP, LEU2::RAD27pr-Hs.SC5DL
ST09	GPCR signaling strain (Gαi3 G-alpha)	BY4741 fig1Δ::ZsGreen1 gal2Δ sst2Δ ste2Δ far1Δ GPA1(468-472Δ)-GNAI3(350-354) erg5∆, erg6∆::Hs.DHCR7, erg3∆::Hs.SC5DL, erg2∆::Hs.EBP
ST13	GPCR signaling strain (Gαi3 G-alpha)	BY4741 fig1Δ::ZsGreen1 gal2Δ sst2Δ ste2Δ far1Δ GPA1(468-472Δ)-GNAI3(350-354) erg5∆::TDH3pr-Hs.DHCR24, erg6∆::Hs.DHCR7, erg3∆::Hs.SC5DL, erg2∆::Hs.EBP
ST11	GPCR signaling strain (Gαi3 G-alpha)	BY4741 fig1Δ::ZsGreen1 gal2Δ sst2Δ ste2Δ far1Δ GPA1(468-472Δ)-GNAI3(350-354) erg5∆, erg6∆::CCW12pr-Dr.DHCR7, erg3∆::Hs.SC5DL, erg2∆::Hs.EBP
ST01	GPCR signaling strain (Gαi3 G-alpha)	BY4741 fig1Δ::ZsGreen1 gal2Δ sst2Δ ste2Δ far1Δ GPA1(468-472Δ)-GNAI3(350-354) erg5∆::TDH3pr-Hs.DHCR24, erg6∆::CCW12pr-Dr.DHCR7, erg3∆::Hs.SC5DL, erg2∆::Hs.EBP
