# Supplementary material for: A Humanized CB1R Yeast Biosensor Enables Facile Screening of Cannabinoid Compounds
Source: Int J Mol Sci. 2024 May 31;25(11):6060. doi: 10.3390/ijms25116060 (PMC11173002; doi:10.3390/ijms25116060)
Supplement: Supplementary file 1 [file ijms-25-06060-s001.zip › Supplementary Table S2.xlsx]

## Sheet: EC50
	EC50 (M)
	Yeast CB1R
AB-FUBINACA	1.13e-11
AB-FUBINACA isomer 1	4.74e-10
A-834735	3.61e-12
AB-BICA	5.66e-09
5-fluoro PB-22 5-hydroxyisoquinoline isomer	9.09e-12
ADB-PINACA	8.34e-12
5-fluoro 2-ADB-PINACA isomer 2	N/A
ADB-BINACA	1.42e-11
	Standard Error of Mean, EC50
	Yeast CB1R
AB-FUBINACA	1.26853e-12
AB-FUBINACA isomer 1	4.2356e-11
A-834735	3.00607e-11
AB-BICA	2.25878e-10
5-fluoro PB-22 5-hydroxyisoquinoline isomer	1.63659e-12
ADB-PINACA	1.03753e-12
5-fluoro 2-ADB-PINACA isomer 2	N/A
ADB-BINACA	1.80329e-12
